# Supplementary material for: Trends of Antidiabetic and Cardiovascular Diseases Medication Prescriptions in Type 2 Diabetes between 2005 and 2017—A German Longitudinal Study Based on Claims Data
Source: Int J Environ Res Public Health. 2023 Mar 3;20(5):4491. doi: 10.3390/ijerph20054491 (PMC10001865; doi:10.3390/ijerph20054491)
Supplement: Supplementary file 1 [file ijerph-20-04491-s001.zip]

Archive with 1 entries (1 files):
- ijerph-2206893-supplementary.pdf
